# Supplementary material for: Synthesis and Spectroscopic Characterization of Selected Phenothiazines and Phenazines Rationalized Based on DFT Calculation
Source: Molecules. 2022 Nov 4;27(21):7519. doi: 10.3390/molecules27217519 (PMC9653876; doi:10.3390/molecules27217519)
Supplement: Supplementary file 1 [file molecules-27-07519-s001.zip]

Archive with 1 entries (1 files):
- molecules-1978911-supplementary.pdf
